# Supplementary material for: Roles of AGD2a in Plant Development and Microbial Interactions of Lotus japonicus
Source: Int J Mol Sci. 2022 Jun 20;23(12):6863. doi: 10.3390/ijms23126863 (PMC9224730; doi:10.3390/ijms23126863)
Supplement: Supplementary file 1 [file ijms-23-06863-s001.zip]

Archive with 2 entries (2 files):
- Figure S-Roles of AGD2a in plant-ijms-1747451.pdf
- Table S1.xlsx
