# Supplementary material for: Roles of AGD2a in Plant Development and Microbial Interactions of Lotus japonicus
Source: Int J Mol Sci. 2022 Jun 20;23(12):6863. doi: 10.3390/ijms23126863 (PMC9224730; doi:10.3390/ijms23126863)
Supplement: Supplementary file 1 [file ijms-23-06863-s001.zip › Table S1.xlsx]

## Sheet: Sheet1
Table S1 Primers used in this study.
Genes	Forward primer (5'-3')	Reverse primer (5'-3')
Primers used for gene cloning
LjAGD2a-OE	CGCCGGGTACCATGTCTATAACCC	GCGCCCATGGACTTGTATAGTTGCTTG
LjAGD2b-OE	CTCTTCTCCAATCCAAAatgtcc	TCACTTGTATAGTTGCTTGAATC
pLjAGD2a:GUS	CGCCAAGCTTGGCTGCAGACAAGTACAAGATGCAGCACCA	ACGACGGCCAGTGAATTCTGGATTGGAGAAGAGTAGCAGA
pLjAGD2b:GUS	CGCCAAGCTTGGCTGCAGGACAGAAACAGTCCGGTTAATG	ACGACGGCCAGTGAATTCGGATTGGAGAAGAGTAGCAGAG
Primers for functional complementation assay
LjAGD2a	CATGCCATGGTGTCTATAACCCAAAATCTTAC	CCGCTCGAGTCACTTGTATAGTTGCTTGAATC
LjAGD2b	CATGCCATGG GTAAATGCGTTGCGACACCAC	CCGCTCGAGTCACTTGTATAGTTGCTTGAATC
Subcellular localization
LjAGD2a	CATGCCATGGTGTCTATAACCCAAAATCTTAC	CCGGAATTCCTTGTATAGTTGCTTGAATCTTC
LjAGD2b	CATGCCATGGTGTCCATAACCCAAAACCTCAC	CCGGAATTCCTTGTATAGTTGCTTGAATCTTC
Primers for LORE1 mutant check
LjAGD2a (ID:30001979)	GATGGAGTGCGGGTTGTCACCAGA	TCGGTATTTGATTGACAAACCTTCCTTCGG
Primers used for quantitative real-time analysis (qRT-PCR)
LjAGD2a	GCGACACCACAAGAAGCTGAGACT	GCAAGTGCGCATTCCTTCTTCTAGC
LjAGD2b	GTCCATAACCCAAAACCTCACCAC	TCACGCTCTTCACATTCACAGGCA
NIN	AACTCACTGGAAACAGGTGCTTTC	CTATTGCGGAATGTATTAGCTAGA
ENOD40	CCTCTGAACCAATCCATCAAATCCA	GTGGAGGAGTGTGAGAGGTGACAGC
ERN1	AGAAAGCAGGAACCAAAGGAG	TGATGGCCTTTGTCTCACTC
Actin	TGTGCGGAGGTACTTGGGCTTAAGA	CTTCCCAGGCAAATGCCAACACTAG
